# Supplementary material for: Fine Control of In Vivo Magnetic Hyperthermia Using Iron Oxide Nanoparticles with Different Coatings and Degree of Aggregation
Source: Pharmaceutics. 2022 Jul 22;14(8):1526. doi: 10.3390/pharmaceutics14081526 (PMC9331462; doi:10.3390/pharmaceutics14081526)
Supplement: Supplementary file 1 [file pharmaceutics-14-01526-s001.zip]

Archive with 1 entries (1 files):
- pharmaceutics-1762752-supplementary.pdf
